# Supplementary material for: Health-related quality of life in Myalgic Encephalomyelitis/Chronic Fatigue Syndrome and Post COVID-19 Condition: a systematic review
Source: J Transl Med. 2025 Mar 13;23:318. doi: 10.1186/s12967-025-06131-z (PMC11905571; doi:10.1186/s12967-025-06131-z)
Supplement: Supplementary file 2 — Additional file 2 [file 12967_2025_6131_MOESM2_ESM.xlsx]

## Sheet: Supplementary information
Extracted HRQoL data (Additional file 2)
Article title:			Health-related quality of life in Myalgic Encephalomyelitis/Chronic Fatigue Syndrome and Post COVID-19 Condition: A systematic review
Journal name:				Journal of Translational Medicine
Author names:					*Breanna Weigel1,2,3, Maira Inderyas1,2, Natalie Eaton-Fitch1,2, Kiran Thapaliya1,2 & Sonya Marshall-Gradisnik1,2
Affiliations:			1 National Centre for Neuroimmunology and Emerging Diseases, Griffith University, Gold Coast, Queensland, Australia 4222 2 Consortium Health International for Myalgic Encephalomyelitis, Griffith University, Gold Coast, Queensland, Australia 4222 3 School of Pharmacy and Medical Sciences, Griffith University, Gold Coast, Queensland, Australia 4222
*Corresponding author:
	Miss Breanna Weigel
	Email:	ncned@griffith.edu.au

## Sheet: S3 Table
S3 Table. Dr Bell's CFIDS Disability Scale scores [64] reported by the eligible publications.
Reference	Year	Cohort (n)	Comparator/s (n)	Statistics	Dr Bell's CFIDS Disability Scale scorea
Weigel et al. [13]b	2024	PwME/CFS (n = 61)	HCs (n = 54)	M (C)	40.0% (0.791)c
		PwPCC (n = 31)			40.0% (0.746)c
Abbreviations: C Consensus; CFIDS Chronic Fatigue and Immune Dysfunction; HC Healthy control; M Median; PwME/CFS People with Myalgic Encephalomyelitis/Chronic Fatigue Syndrome; PwPCC People with Post COVID-19 Condition. a Scores correspond to the percentage of quality of life with minimum and maximum scores of 0 and 100, respectively. Bolded values indicate significance (p < 0.05) when compared w…

## Sheet: S4 Table
S4 Table. EQ-VAS scores reported by the eligible publications.
Reference	Year	Cohort (n)	Comparator/s (n)	Statistics	EQ-VAS scorea
Ariza et al. [53]b	2024	"Mild" PwPCC (n = 207)	Non-infected HCs (n = 124)	x̄ (s)	59.81 (19.42)c
		"Hospitalised" PwPCC (n = 80)			67.32 (19.68)c
		"ICU" PwPCC (n = 81)			67.83 (20.70)c
Cai et al. [54]d	2023	PwPCC (n = 450)	Non-infected HCs (n = 979)	x̄ (s)	76.01 (18.83)
Calvache-Mateo et al. [55]d	2023	PwPCC (n = 69)	Non-infected HCs (n = 67)	x̄ (s)	42.05 (21.67)
Seeley et al. [59]b	2023	PwPCC (n = 33)	HCs (n = 33)	x̄ (s)	NRe
Abbreviations: EQ-VAS EuroQol Visual Analogue Scale; HC Healthy control; ICU Intensive care unit; NR Not reported PwPCC People with Post COVID-19 Condition. a Scores correspond to the percentage of quality of life with minimum and maximum scores of 0 and 100, respectively. Bolded values indicate significance (p < 0.05) when compared with comparator group. b P-values were adjusted for multiple com…

## Sheet: S5 Table
S5 Table. EuroQol questionnaire domain scores among reported by the eligible publications.
Reference	Year	Cohort (n)	Comparator/s (n)	Statistics		Domain scoresa
EQ-5D-3L						Mobility	Self-Care	Usual Activities	Pain/Discomfort	Anxiety/Depression
Ariza et al. [53]b	2024	"Mild" PwPCC (n = 207)	Non-infected HCs (n = 124)	x̄ (s)c		0.677 (0.19)d
		"Hospitalised" PwPCC (n = 80)				0.787 (0.19)d
		"ICU" PwPCC (n = 81)				0.752 (0.20)d
EQ-5D-5L						Mobility	Self-Care	Usual Activities	Pain/Discomfort	Anxiety/Depression
Cai et al. [54]e	2023	PwPCC (n = 450)	Non-infected HCs (n = 979)	n (%)f		29 (6.44)	9 (2.00)	22 (4.89)	203 (45.11)	240 (53.33)
Calvache-Mateo et al. [55]e	2023	PwPCC (n = 69)	Non-infected HCs (n = 67)	x̄ (s)g		2.36 (1.0)	1.80 (0.98)	3.24 (0.95)	3.43 (0.76)	2.20 (1.17)
Seeley et al. [59]b	2023	PwPCC (n = 33)	HCs (n = 33)	n (%)	No problems	12 (37)	21 (64)	0 (0)	4 (12)	8 (24)
					Slight problems	9 (27)	11 (33)	9 (27)	14 (42)	18 (55)
					Moderate problems	8 (24)	1 (3)	9 (27)	13 (40)	4 (12)
					Severe problems	4 (12)	0 (0)	7 (22)	2 (6)	2 (6)
					Unable or extreme problems	0 (0)	0 (0)	8 (24)	0 (0)	1 (3)
Abbreviations: EQ-5D-3L EuroQol 5-Dimension 3-Level questionnaire; EQ-5D-5L EuroQol 5-Dimension 5-Level questionnaire; HC Healthy control; PwPCC People with Post COVID-19 Condition. a Bolded values indicate significance (p < 0.05) when compared with comparator group. b P-values were adjusted for multiple comparisons using the Bonferroni correction. c EQ-5D-3L scores provided as index values. d Va…

## Sheet: S6 Table
S6 Table. Karnofsky Performance Status Index [60] scores reported by the eligible publications.
Reference	Year	Cohort (n)	Comparator/s (n)	Statisticsa		n (%)a
						0	0.1	0.2	0.3	0.4	0.5	0.6	0.7	0.8	0.9	1
Chang et al. [48]b	2021	PwME/CFS (n = 20)	HCs (n = 10)	Mc	50 – 60	0 (0.0)	0 (0.0)	0 (0.0)	1 (5.0)	6 (30.0)	3 (15.0)	10 (50.0)	0 (0.0)	0 (0.0)	0 (0.0)	0 (0.0)
Naviaux et al. [46]b	2016	Females with ME/CFS (n = 23)	Female HCs (n = 21)	x̄ (s)	54	NR	NR	NR	NR	NR	NR	NR	NR	NR	NR	NR
		Males with ME/CFS (n = 22)	Male HCs (n = 18)	x̄ (s)	62	NR	NR	NR	NR	NR	NR	NR	NR	NR	NR	NR
Abbreviations: HC Healthy control; M Median; NR Not reported; PwME/CFS People with Myalgic Encephalomyelitis/Chronic Fatigue Syndrome. Bolded values indicate significance (p < 0.05) when compared with comparator group. a Scores correspond to the percentage of overall functioning. b Not reported whether p-values were adjusted. c Values calculated based on percentages provided and assuming that the…

## Sheet: S7 Table
S7 Table. MOS questionnaire domain scores reported by the eligible publications.
Reference	Year	Cohort (n)	Comparator/s (n)	Statistics	Domain scores (%)a
RAND-36					Physical Functioning	Role Physical	Bodily Pain	General Health	Energy/Fatigue	Social Functioning	Role Emotional	Emotional Wellbeing	Global	Physical Health Composite	Mental Health Composite
De Vega et al. [49]b	2017	PwME/CFS (n = 49)	HCs (n = 25)	x̄ (s)	40.6 (27.3)c	7.7 (21.7)c	55.9 (25.2)c	25.2 (16.1)c	16.9 (16.1)c	33.0 (25.9)c	71.4 (41.3)c	73.2 (16.8)c	NR	NR	NR
SF-36					Physical Functioning	Role Physical	Bodily Pain	General Health	Vitality	Social Functioning	Role Emotional	Mental Health	Global	Physical Component Summary	Mental Component Summary
De Sousa et al. [56]b	2022	PwPCC (n = 40)	Non-infected HCs (n = 40)	M (Q1 – Q3)	90 (66 – 100)	87.5 (50 – 100)	52 (41 – 82)	60 (52 – 67)	62.5 (50 – 85)	62.5 (50 – 88)	90 (33 – 100)	70 (49 – 92)	NR	NR	NR
Cambras et al. [47]d	2018	PwME/CFS (n = 10)	HCs (n = 10)	Baseline (x̄ (s))	16.0 (NR)	0.0 (NR)	20.2 (NR)	22.0 (NR)	14.0 NR)	26.3 (NR)	59.9 (NR)	54.4 (NR)	26.6 (NR)	NR	NR
		PwME/CFS (n = 10)	HCs (n = 8)	Follow-up (x̄ (s))	15.0 (NR)	0.0 (NR)	14.0 (NR)	18.0 (NR)	7.0 (NR)	27.5 (NR)	63.3 (NR)	50.8 (NR)	NR	NR	NR
Chang et al. [48]b	2021	PwME/CFS (n = 20)	HCs (n = 10)	x̄ (s)	13.3 (12.8)	1.9 (6.1)	33.4 (26.2)	16.5 (7.3)	12.8 (19.3)	4.4 (12.4)	55.0 (45.9)	56.0 (25.8)	NR	NR	NR
Johnston et al. [12]b	2014	PwME/CFS (n = 22)	HCs (n = 30)	x̄ (s)	35.0 (23.2)	1.25 (5.6)	44.8 (26.2)	31.3 (21.5)	19.2 (18.0)	19.2 (15.6)	47.4 (48.8)	62.5 (22.9)	NR	NR	NR
Maroti et al. [50]b	2018	PwME/CFS (n = 37 – 38e)	HCs (n = 30)	NR	NRf	NRf	NRf	NRf	NRf	NRf	NRf	NRf	NR	NRf	NRf
Ryabkova et al. [51]b	2023	PwME/CFS (n = 11)	HCs (n = 11)	M (Q1 – Q3)	45.0 (30.0 – 75.0)	0.0 (0.0 – 0.0)	74.0 (22.0 – 100.0)	30.0 (25.0 – 40.0)	10.0 (0.0 – 20.0)	25.0 (0.0 – 37.5)	0.0 (0.0 – 100.0)	40.0 (28.0 – 56.0)	NR	35.1 (30.0 – 45.5)	26.0 (21.9 – 37.0)
Strand et al. [52]b	2019	PwME/CFS (n = 87)	HCs (n = 94)	x̄ (s)	46.67 (21.98)	4.65 (14.09)	38.01 (24.43)	28.32 (16.97)	23.33 (15.27)	27.87 (24.09)	78.68 (36.84)	70.33 (15.24)	NR	NR	NR
Weigel et al. [13]g	2024	PwME/CFS (n = 61)	HCs (n = 54)	M (Q1 – Q3)	30.00 (15.00 – 57.50)	18.75 (0.00 – 25.00)	45.00 (22.50 – 57.50)	25.00 (16.67 – 39.59)	6.25 (0.00 – 18.75)	25.00 (0.00 – 37.50)	75.00 (33.33 – 95.84)	60.00 (42.50 – 77.50)	NR	NR	NR
		PwPCC (n = 31)			40.00 (15.00 – 75.00)	12.50 (0.00 – 50.00)	40.00 (22.50 – 57.50)	41.67 (29.17 – 66.67)	12.50 (6.25 – 18.75)	25.00 (12.50 – 50.00)	50.00 (16.67 – 83.33)	55.00 (35.00 – 75.00)	NR	NR	NR
SF-12					Physical Functioning	Role Physical	Bodily Pain	General Health	Vitality	Social Functioning	Role Emotional	Mental Health	Global	Physical Component Summary	Mental Component Summary
Espinar-Herranz et al. [57]b	2023	PwPCC (n = 57)	Non-infected HCs (n = 25)	x̄ (s)	NR	NR	NR	NR	NR	NR	NR	NR	31.46 (2.52)	NR	NR
Nehme et al. [58]b	2022	PwPCC (n = 148)	Non-infected HCs (n = 616)	x̄ (s)	NR	NR	NR	NR	NR	NR	NR	NR	NR	46.1 (45.7 – 46.5)h	40.2 (39.9 – 40.5)h
Abbreviations: M Median; ME/CFS Myalgic Encephalomyelitis/Chronic Fatigue Syndrome; MOS Medical Outcomes Study; NR Not reported; PCC Post COVID-19 Condition; PwME/CFS People with Myalgic Encephalomyelitis/Chronic Fatigue Syndrome; PwPCC People with Post COVID-19 Condition; Q1 – Q3 Quartile 1 to quartile 3; SF-12 12-Item Short-Form Health Survey; SF-36 36-Item Short-Form Health Survey. a Domain sc…

## Sheet: S8 Table
S8 Table. Sheehan Disability Scale [65] scores reported by the eligible publications.
Reference	Year	Cohort (n)	Comparator/s (n)	Statistics	Sheehan Disability Scale domain scores
					Work/school	Social life/leisure activities	Family life/home responsibilities	Global	Days lost or reduced productivity due to impairment
Nehme et al. [58]a	2022	PwPCC (n = 148)	Non-infected HCs (n = 616)	% participants (95%CI)	NR	NR	NR	95.6 (95.2 – 96.0)b,c	46.9 (44.7 – 49.2)c,d
Abbreviations: 95%CI 95% confidence interval; HC Healthy control; PCC Post COVID-19 Condition; PwPCC People with Post COVID-19 Condition; NR Not reported. Bolded values indicate significance (p < 0.05) when compared with comparator group. a Did not report whether p-values were adjusted. b Estimated percentage (adjusted for sociodemographic and health characteristics outlined by the author [58]) o…

## Sheet: S9 Table
S9 Table. WHODAS 2.0 [66] scores reported by the eligible publications.
Reference	Year	Cohort (n)	Comparator/s (n)	Statistics	Domain scores (%)a
					Cognition	Mobility	Self-Care	Getting Along	Life Activities	Participation	Global
Ariza et al. [53]b	2024	"Mild" PwPCC (n = 207)	Non-infected HCs (n = 124)	x̄ (s)	32.56 (19.57)c	24.57 (20.57)c	8.54 (14.24)c	20.88 (20.29)c	38.08 (24.03)c	34.28 (18.13)c	31.98 (16.98)c
		"Hospitalised" PwPCC (n = 80)			26.12 (19.59)c	20.93 (20.57)c	10.32 (14.31)c	16.98 (20.30)c	28.88 (24.06)c	28.94 (18.16)c	26.54 (16.99)c
		"ICU" PwPCC (n = 81)			26.70 (20.70)c	23.02 (21.87)c	8.64 (15.12)c	16.26 (21.51)c	27.69 (25.56)c	29.93 (18.45)c	27.58 (18.00)c
Johnston et al. [12]d	2014	PwME/CFS (n = 22)	HCs (n = 30)	x̄ (s)	43.5 (17.6)	48.2 (15.5)	22.2 (16.5)	44.2 (22.7)	63.1 (23.8)	53.9 (16.5)	NR
Weigel et al. [13]e	2024	PwME/CFS (n = 61)	HCs (n = 54)	M (Q1 – Q3)	50.00 (40.00 – 60.00)f	56.25 (34.38 – 75.00)f	30.00 (10.00 – 50.00)f	50.00 (20.00 – 70.00)f	80.00 (50.00 – 100.00)f	62.50 (50.00 – 75.00)f	NR
		PwPCC (n = 31)			40.00 (20.00 – 55.00)f	43.75 (18.75 – 56.25)f	0.00 (0.00 – 40.00)f	30.00 (10.00 – 50.00)f	70.00 (40.00 – 90.00)f	50.00 (29.17 – 62.50)f	NR
Abbreviations: HC Healthy control; ICU Intensive care unit; M Median; NR Not reported; PwME/CFS People with Myalgic Encephalomyelitis/Chronic Fatigue Syndrome; PwPCC People with Post COVID-19 Condition; Q1 – Q3 Quartile 1 to quartile 3; WHODAS 2.0 World Health Organization Disability Assessment Schedule version 2.0. Bolded values indicate significance (p < 0.05) when compared with comparator grou…

## Sheet: S10 Table
S10 Table. WHOQOL-BREF [67] scores reported by the eligible publications.
Reference	Year	Cohort (n)	Comparator/s (n)	Statistics	Domain scores (%)a
					Physical	Psychological	Social Relationships	Environment
Ariza et al. [53]b	2024	"Mild" PwPCC (n = 207)	Non-infected HCs (n = 124)	x̄ (s)	48.63 (10.36)c	54.69c	59.47c	64.47c
		"Hospitalised" PwPCC (n = 80)			51.43 (10.38)c	57.68c	62.66c	65.98c
		"ICU" PwPCC (n = 81)			51.64 (10.98)c	60.53c	63.86c	66.38c
Abbreviations: HC Healthy control; ICU Intensive care unit; M Median; PwPCC People with Post COVID-19 Condition. Bolded values indicate significance (p < 0.05) when compared with comparator group. a Domain scores correspond to the percentage of quality of life with minimum and maximum scores of 0 and 100, respectively. b P-values adjusted for multiple comparisons using the Bonferroni correction. …
